# Supplementary material for: Management Protocol for Ballistic and Other High-Energy Avulsive Facial Injuries—An Update for the 21st Century
Source: Craniomaxillofac Trauma Reconstr. 2026 Mar 3;19(1):14. doi: 10.3390/cmtr19010014 (PMC13026054; doi:10.3390/cmtr19010014)
Supplement: Supplementary file 1 [file cmtr-19-00014-s001.zip]

Archive with 1 entries (1 files):
- cmtr-3981286-supplementary.pdf
